# Supplementary material for: Controlled Coffee Intake Enhances Erythrocyte Deformability, Na,K-ATPase Activity, and GSH/GSSG Ratio in Healthy Young Adults
Source: Biomedicines. 2024 Nov 9;12(11):2570. doi: 10.3390/biomedicines12112570 (PMC11591573; doi:10.3390/biomedicines12112570)
Supplement: Supplementary file 1 [file biomedicines-12-02570-s001.zip]

Archive with 1 entries (1 files):
- biomedicines-3287867-supplementary.pdf
